# Supplementary material for: Local Tree Diversity Suppresses Foliar Fungal Infestation and Decreases Morphological but Not Molecular Richness in a Young Subtropical Forest
Source: J Fungi (Basel). 2021 Feb 27;7(3):173. doi: 10.3390/jof7030173 (PMC7997179; doi:10.3390/jof7030173)
Supplement: Supplementary file 1 [file jof-07-00173-s001.zip]

Archive with 2 entries (2 files):
- SM joF Table S1 and S2.xlsx
- SM joF_revised.pdf
